# Supplementary material for: Telomere-to-Telomere Genome Assembly of Coprinellus disseminatus and Genomic Insights into Its Symbiotic Germination of Cremastra appendiculata Seeds
Source: J Fungi (Basel). 2026 Jun 23;12(7):460. doi: 10.3390/jof12070460 (PMC13412209; doi:10.3390/jof12070460)
Supplement: Supplementary file 1 [file jof-12-00460-s001.zip]

Archive with 1 entries (1 files):
- jof-4292447-supplementary.pdf
